# Supplementary material for: Recent Advancements in Pathogenic Mechanisms, Applications and Strategies for Entomopathogenic Fungi in Mosquito Biocontrol
Source: J Fungi (Basel). 2023 Jul 13;9(7):746. doi: 10.3390/jof9070746 (PMC10381795; doi:10.3390/jof9070746)
Supplement: Supplementary file 1 [file jof-09-00746-s001.zip]

Archive with 1 entries (1 files):
- jof-2496420-supplementary.pdf
